# Supplementary material for: A new species of the spider genus Khorata Huber, 2005 (Araneae, Pholcidae), with a list of Khorata species from Vietnam
Source: Biodivers Data J. 2024 Jul 9;12:e128884. doi: 10.3897/BDJ.12.e128884 (PMC11255468; doi:10.3897/BDJ.12.e128884)
Supplement: XML Treatment for Khorata ninhbinh [file BDJ.12.e128884-treatment1.xml]

<!DOCTYPE tp:taxon-treatment
  PUBLIC "-//TaxonX//DTD Taxonomic Treatment Publishing DTD v0 20100105//EN" "tax-treatment-NSO.dtd">
<tp:taxon-treatment xmlns:tp="http://www.plazi.org/taxpub"><tp:treatment-meta><mixed-citation publication-type="journal"><person-group><name><surname>Zhang</surname><given-names>Ludan</given-names></name><name><surname>Li</surname><given-names>Shuqiang</given-names></name><name><surname>Yao</surname><given-names>Zhiyuan</given-names></name></person-group><article-title>A new species of the spider genus <italic><tp:taxon-name><tp:taxon-name-part taxon-name-part-type="genus" reg="Khorata">Khorata</tp:taxon-name-part></tp:taxon-name></italic> Huber, 2005 (<tp:taxon-name><tp:taxon-name-part taxon-name-part-type="order">Araneae</tp:taxon-name-part></tp:taxon-name>, <tp:taxon-name><tp:taxon-name-part taxon-name-part-type="family">Pholcidae</tp:taxon-name-part></tp:taxon-name>), with a list of <italic><tp:taxon-name><tp:taxon-name-part taxon-name-part-type="genus" reg="Khorata">Khorata</tp:taxon-name-part></tp:taxon-name></italic> species from Vietnam</article-title><source>Biodivers Data J</source><day>09</day><month>07</month><year>2024</year><volume>12</volume><pub-id pub-id-type="doi">10.3897/BDJ.12.e128884</pub-id></mixed-citation></tp:treatment-meta><tp:nomenclature><tp:taxon-name>
            <object-id xmlns:xlink="http://www.w3.org/1999/xlink" content-type="arpha" xlink:type="simple">BD0CF44F-3ACC-5228-BACD-54B31191FC41</object-id>
            <tp:taxon-name-part taxon-name-part-type="genus">Khorata</tp:taxon-name-part>
            <tp:taxon-name-part taxon-name-part-type="species">ninhbinh</tp:taxon-name-part>
            <object-id xmlns:xlink="http://www.w3.org/1999/xlink" content-type="zoobank" xlink:type="simple" object-id-type="ZooBank">BD47BBD6-1C03-499A-97FD-631378B465A0</object-id>
          </tp:taxon-name><tp:taxon-status xmlns:xlink="http://www.w3.org/1999/xlink" xlink:type="simple">sp. nov.</tp:taxon-status></tp:nomenclature><tp:treatment-sec sec-type="materials"><title>Materials</title><list list-type="alpha-lower" list-content="occurrences"><list-item><p><bold>Type status:</bold> <named-content xmlns:xlink="http://www.w3.org/1999/xlink" content-type="dwc:typeStatus" xlink:type="simple">Holotype</named-content>. <bold>Occurrence:</bold> recordedBy: <named-content xmlns:xlink="http://www.w3.org/1999/xlink" content-type="dwc:recordedBy" xlink:type="simple">S Li, G Zheng, DS Pham</named-content>; individualCount: <named-content xmlns:xlink="http://www.w3.org/1999/xlink" content-type="dwc:individualCount" xlink:type="simple">1</named-content>; sex: <named-content xmlns:xlink="http://www.w3.org/1999/xlink" content-type="dwc:sex" xlink:type="simple">male</named-content>; lifeStage: <named-content xmlns:xlink="http://www.w3.org/1999/xlink" content-type="dwc:lifeStage" xlink:type="simple">adult</named-content>; occurrenceID: <named-content xmlns:xlink="http://www.w3.org/1999/xlink" content-type="dwc:occurrenceID" xlink:type="simple">45700102-0BF5-599E-83A5-782455060ED4</named-content>; <bold>Taxon:</bold> order: <named-content xmlns:xlink="http://www.w3.org/1999/xlink" content-type="dwc:order" xlink:type="simple"><tp:taxon-name><tp:taxon-name-part taxon-name-part-type="order">Araneae</tp:taxon-name-part></tp:taxon-name></named-content>; family: <named-content xmlns:xlink="http://www.w3.org/1999/xlink" content-type="dwc:family" xlink:type="simple"><tp:taxon-name><tp:taxon-name-part taxon-name-part-type="family">Pholcidae</tp:taxon-name-part></tp:taxon-name></named-content>; genus: <named-content xmlns:xlink="http://www.w3.org/1999/xlink" content-type="dwc:genus" xlink:type="simple"><tp:taxon-name><tp:taxon-name-part taxon-name-part-type="genus">Khorata</tp:taxon-name-part></tp:taxon-name></named-content>; <bold>Location:</bold> country: <named-content xmlns:xlink="http://www.w3.org/1999/xlink" content-type="dwc:country" xlink:type="simple">Vietnam</named-content>; stateProvince: <named-content xmlns:xlink="http://www.w3.org/1999/xlink" content-type="dwc:stateProvince" xlink:type="simple">Ninh Binh</named-content>; locality: <named-content xmlns:xlink="http://www.w3.org/1999/xlink" content-type="dwc:locality" xlink:type="simple">Cuc Phuong National Park</named-content>; verbatimLocality: <named-content xmlns:xlink="http://www.w3.org/1999/xlink" content-type="dwc:verbatimLocality" xlink:type="simple">Mat Cave</named-content>; verbatimElevation: <named-content xmlns:xlink="http://www.w3.org/1999/xlink" content-type="dwc:verbatimElevation" xlink:type="simple">18 m a.s.l.</named-content>; verbatimLatitude: <named-content xmlns:xlink="http://www.w3.org/1999/xlink" content-type="dwc:verbatimLatitude" xlink:type="simple">20°21.125’N</named-content>; verbatimLongitude: <named-content xmlns:xlink="http://www.w3.org/1999/xlink" content-type="dwc:verbatimLongitude" xlink:type="simple">105°12.381’E</named-content>; <bold>Event:</bold> year: <named-content xmlns:xlink="http://www.w3.org/1999/xlink" content-type="dwc:year" xlink:type="simple">2008</named-content>; month: <named-content xmlns:xlink="http://www.w3.org/1999/xlink" content-type="dwc:month" xlink:type="simple">7</named-content>; day: <named-content xmlns:xlink="http://www.w3.org/1999/xlink" content-type="dwc:day" xlink:type="simple">22</named-content>; <bold>Record Level:</bold> institutionCode: <named-content xmlns:xlink="http://www.w3.org/1999/xlink" content-type="dwc:institutionCode" xlink:type="simple">SYNU-Ar00411</named-content></p></list-item><list-item><p><bold>Type status:</bold> <named-content xmlns:xlink="http://www.w3.org/1999/xlink" content-type="dwc:typeStatus" xlink:type="simple">Paratype</named-content>. <bold>Occurrence:</bold> recordedBy: <named-content xmlns:xlink="http://www.w3.org/1999/xlink" content-type="dwc:recordedBy" xlink:type="simple">S Li, G Zheng, DS Pham</named-content>; individualCount: <named-content xmlns:xlink="http://www.w3.org/1999/xlink" content-type="dwc:individualCount" xlink:type="simple">3</named-content>; sex: <named-content xmlns:xlink="http://www.w3.org/1999/xlink" content-type="dwc:sex" xlink:type="simple">1 male, 2 females</named-content>; lifeStage: <named-content xmlns:xlink="http://www.w3.org/1999/xlink" content-type="dwc:lifeStage" xlink:type="simple">adult</named-content>; occurrenceID: <named-content xmlns:xlink="http://www.w3.org/1999/xlink" content-type="dwc:occurrenceID" xlink:type="simple">C61182A2-DC30-5006-900F-E1CC69BFFBF8</named-content>; <bold>Taxon:</bold> order: <named-content xmlns:xlink="http://www.w3.org/1999/xlink" content-type="dwc:order" xlink:type="simple"><tp:taxon-name><tp:taxon-name-part taxon-name-part-type="order">Araneae</tp:taxon-name-part></tp:taxon-name></named-content>; family: <named-content xmlns:xlink="http://www.w3.org/1999/xlink" content-type="dwc:family" xlink:type="simple"><tp:taxon-name><tp:taxon-name-part taxon-name-part-type="family">Pholcidae</tp:taxon-name-part></tp:taxon-name></named-content>; genus: <named-content xmlns:xlink="http://www.w3.org/1999/xlink" content-type="dwc:genus" xlink:type="simple"><tp:taxon-name><tp:taxon-name-part taxon-name-part-type="genus">Khorata</tp:taxon-name-part></tp:taxon-name></named-content>; <bold>Location:</bold> country: <named-content xmlns:xlink="http://www.w3.org/1999/xlink" content-type="dwc:country" xlink:type="simple">Vietnam</named-content>; stateProvince: <named-content xmlns:xlink="http://www.w3.org/1999/xlink" content-type="dwc:stateProvince" xlink:type="simple">Ninh Binh</named-content>; locality: <named-content xmlns:xlink="http://www.w3.org/1999/xlink" content-type="dwc:locality" xlink:type="simple">Cuc Phuong National Park</named-content>; verbatimLocality: <named-content xmlns:xlink="http://www.w3.org/1999/xlink" content-type="dwc:verbatimLocality" xlink:type="simple">Mat Cave</named-content>; verbatimElevation: <named-content xmlns:xlink="http://www.w3.org/1999/xlink" content-type="dwc:verbatimElevation" xlink:type="simple">18 m a.s.l.</named-content>; verbatimLatitude: <named-content xmlns:xlink="http://www.w3.org/1999/xlink" content-type="dwc:verbatimLatitude" xlink:type="simple">20°21.125’N</named-content>; verbatimLongitude: <named-content xmlns:xlink="http://www.w3.org/1999/xlink" content-type="dwc:verbatimLongitude" xlink:type="simple">105°12.381’E</named-content>; <bold>Event:</bold> year: <named-content xmlns:xlink="http://www.w3.org/1999/xlink" content-type="dwc:year" xlink:type="simple">2008</named-content>; month: <named-content xmlns:xlink="http://www.w3.org/1999/xlink" content-type="dwc:month" xlink:type="simple">7</named-content>; day: <named-content xmlns:xlink="http://www.w3.org/1999/xlink" content-type="dwc:day" xlink:type="simple">22</named-content>; <bold>Record Level:</bold> institutionCode: <named-content xmlns:xlink="http://www.w3.org/1999/xlink" content-type="dwc:institutionCode" xlink:type="simple">SYNU-Ar00412–00414</named-content></p></list-item></list></tp:treatment-sec><tp:treatment-sec sec-type="Description"><title>Description</title><p><bold>Male</bold> (<italic><bold>holotype</bold></italic>): Total length 2.62 (2.71 with clypeus), prosoma 0.85 long, 1.06 wide, opisthosoma 1.77 long, 1.12 wide. Leg I: 31.83 (7.91, 0.43, 7.88, 13.01, 2.60), legs II and III missing, leg IV: 19.55 (5.77, 0.42, 4.75, 7.37, 1.24); tibia I L/d: 66. Eye interdistances and diameters: PME–PME 0.16, PME 0.14, PME–ALE 0.04, AME absent. Sternum width/length: 0.78/0.66. Habitus as in Fig. <xref ref-type="fig" rid="F11691291">2</xref>E and F. Dorsal shield of prosoma yellowish, with black lateral margins and narrow, dark median line; sternum black. Legs brownish, but slightly whitish on distal parts of femora and tibiae, with distinct darker rings on subdistal parts of femora and tibiae. Opisthosoma yellowish, with large black spots. Thoracic furrow shallow, but distinct. Clypeus unmodified. Ocular area slightly elevated and separated from rest of prosoma. Chelicerae with pair of proximo-lateral apophyses (pa in Fig. <xref ref-type="fig" rid="F11691291">2</xref>C and D), pair of distal apophyses (da in Fig. <xref ref-type="fig" rid="F11691291">2</xref>C and D) on front-lateral surface, pair of strong frontal apophyses (arrows in Fig. <xref ref-type="fig" rid="F11691291">2</xref>C and D) each bearing scales and pair of long, hooked frontal apophyses (fa in Fig. <xref ref-type="fig" rid="F11691291">2</xref>C and D; distance between tips: 0.05). Palp as in Fig. <xref ref-type="fig" rid="F11691289">1</xref>A and B; trochanter with short retrolateral apophysis (as long as wide, arrow 1 in Fig. <xref ref-type="fig" rid="F11691289">1</xref>B) and small ventral apophysis (arrow 2 in Fig. <xref ref-type="fig" rid="F11691289">1</xref>B); femur with small retrolateral apophysis (arrow 3 in Fig. <xref ref-type="fig" rid="F11691289">1</xref>B); patella large; procursus simple proximally, but complex distally, with prolateral distal apophysis bearing scales and two angular apophyses (arrows 1 and 2 in Fig. <xref ref-type="fig" rid="F11691289">1</xref>C), curved retrolateral sclerite (arrow 3 in Fig. <xref ref-type="fig" rid="F11691289">1</xref>C) and spine-shaped, weakly sclerotised retrolatero-distal apophysis (arrow 4 in Fig. <xref ref-type="fig" rid="F11691289">1</xref>C); bulb simple, no other apophyses, except for embolus. Retrolateral trichobothria on tibia I at 6% proximally; legs with short vertical setae on metatarsi and tarsi; tarsus I with 12 distinct pseudosegments.</p><p><bold>Female</bold> (<bold><italic>paratype</italic></bold>, SYNU-Ar00413): Similar to male, habitus as in Fig. <xref ref-type="fig" rid="F11691291">2</xref>G and H. Total length 3.20 (3.36 with clypeus), prosoma 0.90 long, 1.05 wide, opisthosoma 2.30 long, 1.78 wide; leg I missing. Eye interdistances and diameters: PME–PME 0.17, PME 0.14, PME–ALE 0.03, AME absent. Sternum width/length: 0.64/0.62. Epigyne (Fig. <xref ref-type="fig" rid="F11691291">2</xref>A) sclerotised and posteriorly slightly curved, without pockets. Vulva with wavy anterior arch (aa in Fig. <xref ref-type="fig" rid="F11691291">2</xref>B) and pair of anteriorly blunt and posteriorly pointed pore plates (nearly elliptic, pp in Fig. <xref ref-type="fig" rid="F11691291">2</xref>B).</p><p><bold>Variation.</bold> Tibia I in the male paratype (SYNU-Ar00412): 7.88. Tibia I in another female paratype (SYNU-Ar00414): 7.69.</p></tp:treatment-sec><tp:treatment-sec sec-type="Diagnosis"><title>Diagnosis</title><p>The new species resembles <italic><tp:taxon-name><tp:taxon-name-part taxon-name-part-type="genus" reg="Khorata">K.</tp:taxon-name-part><tp:taxon-name-part taxon-name-part-type="species" reg="bachma">bachma</tp:taxon-name-part></tp:taxon-name></italic> Yao &amp; Li, 2018 (<xref ref-type="bibr" rid="B11691354">Nie et al. 2018</xref>: 481, figs 1A–D, 2A–H) by having similar male chelicerae (Fig. <xref ref-type="fig" rid="F11691291">2</xref>C and D) and epigyne (Fig. <xref ref-type="fig" rid="F11691291">2</xref>A), but can be distinguished by procursus with two angular prolateral apophyses (arrows 1 and 2 in Fig. <xref ref-type="fig" rid="F11691289">1</xref>C vs. nearly half-round apophysis in <italic><tp:taxon-name><tp:taxon-name-part taxon-name-part-type="genus" reg="Khorata">K.</tp:taxon-name-part><tp:taxon-name-part taxon-name-part-type="species" reg="bachma">bachma</tp:taxon-name-part></tp:taxon-name></italic>), curved retrolateral sclerite (arrow 3 in Fig. <xref ref-type="fig" rid="F11691289">1</xref>C vs. square in <italic><tp:taxon-name><tp:taxon-name-part taxon-name-part-type="genus" reg="Khorata">K.</tp:taxon-name-part><tp:taxon-name-part taxon-name-part-type="species" reg="bachma">bachma</tp:taxon-name-part></tp:taxon-name></italic>) and spine-shaped, weakly sclerotised retrolatero-distal apophysis (arrow 4 in Fig. <xref ref-type="fig" rid="F11691289">1</xref>C vs. absent in <italic><tp:taxon-name><tp:taxon-name-part taxon-name-part-type="genus" reg="Khorata">K.</tp:taxon-name-part><tp:taxon-name-part taxon-name-part-type="species" reg="bachma">bachma</tp:taxon-name-part></tp:taxon-name></italic>), by pore plates anteriorly blunt and posteriorly pointed (nearly elliptic, pp in Fig. <xref ref-type="fig" rid="F11691291">2</xref>B vs. triangular in <italic><tp:taxon-name><tp:taxon-name-part taxon-name-part-type="genus" reg="Khorata">K.</tp:taxon-name-part><tp:taxon-name-part taxon-name-part-type="species" reg="bachma">bachma</tp:taxon-name-part></tp:taxon-name></italic>) and by vulval anterior arch wavy (aa in Fig. <xref ref-type="fig" rid="F11691291">2</xref>B vs. straight in <italic><tp:taxon-name><tp:taxon-name-part taxon-name-part-type="genus" reg="Khorata">K.</tp:taxon-name-part><tp:taxon-name-part taxon-name-part-type="species" reg="bachma">bachma</tp:taxon-name-part></tp:taxon-name></italic>).</p></tp:treatment-sec><tp:treatment-sec sec-type="Etymology"><title>Etymology</title><p>The specific name refers to the type locality; noun in apposition.</p></tp:treatment-sec><tp:treatment-sec sec-type="Distribution"><title>Distribution</title><p>Vietnam (Ninh Binh, type locality).</p></tp:treatment-sec><tp:treatment-sec sec-type="Biology"><title>Biology</title><p>The species was found in the twilight zone (entrance ecotone) of the Mat Cave.</p></tp:treatment-sec><tp:treatment-sec><!--Section generated to contain objects referenced in tp:taxon-treatment.--><fig id="F11691291" position="float" orientation="portrait"><object-id xmlns:xlink="http://www.w3.org/1999/xlink" content-type="arpha" xlink:type="simple">3910EBB8-3E88-5144-BF8A-35913D962F9E</object-id><object-id xmlns:xlink="http://www.w3.org/1999/xlink" content-type="doi" xlink:type="simple">10.3897/BDJ.12.e128884.figure2</object-id><object-id xmlns:xlink="http://www.w3.org/1999/xlink" content-type="zenodo_dep_id" xlink:type="simple">12719920</object-id><label>Figure 2.</label><caption><p><italic><tp:taxon-name><tp:taxon-name-part taxon-name-part-type="genus" reg="Khorata">Khorata</tp:taxon-name-part><tp:taxon-name-part taxon-name-part-type="species" reg="ninhbinh">ninhbinh</tp:taxon-name-part></tp:taxon-name></italic> sp. nov., holotype male (<bold>C–F</bold>) and paratype female (<bold>A, B, G, H</bold>) <bold>A</bold> epigyne, ventral view; <bold>B</bold> vulva, dorsal view; <bold>C, D</bold> chelicerae (<bold>C</bold> frontal view, <bold>D</bold> lateral view; arrows point at strong frontal apophyses); <bold>E–H</bold> habitus (<bold>E, G</bold> dorsal view, <bold>F</bold> lateral view, <bold>H</bold> ventral view). Abbreviations: aa = anterior arch, da = distal apophysis, fa = frontal apophysis, pa = proximo-lateral apophysis, pp = pore plate. Scale bars: 0.20 (<bold>A–D</bold>); 0.50 (<bold>E–H</bold>).</p></caption><graphic xmlns:xlink="http://www.w3.org/1999/xlink" xlink:href="bdj-12-e128884-g002.jpg" position="float" id="oo_1060631.jpg" orientation="portrait" xlink:type="simple"><uri content-type="original_file" xlink:type="simple">https://binary.pensoft.net/fig/1060631</uri></graphic></fig><fig id="F11691289" position="float" orientation="portrait"><object-id xmlns:xlink="http://www.w3.org/1999/xlink" content-type="arpha" xlink:type="simple">89753158-64FB-523C-AD63-CBDE9E153D7E</object-id><object-id xmlns:xlink="http://www.w3.org/1999/xlink" content-type="doi" xlink:type="simple">10.3897/BDJ.12.e128884.figure1</object-id><object-id xmlns:xlink="http://www.w3.org/1999/xlink" content-type="zenodo_dep_id" xlink:type="simple">12719916</object-id><label>Figure 1.</label><caption><p><italic><tp:taxon-name><tp:taxon-name-part taxon-name-part-type="genus" reg="Khorata">Khorata</tp:taxon-name-part><tp:taxon-name-part taxon-name-part-type="species" reg="ninhbinh">ninhbinh</tp:taxon-name-part></tp:taxon-name></italic> sp. nov., holotype male <bold>A, B</bold> palp (<bold>A</bold> prolateral view, <bold>B</bold> retrolateral view, arrow 1 points at trochanteral retrolateral apophysis, arrow 2 points at trochanteral ventral apophysis, arrow 3 points at femoral retrolateral apophysis); <bold>C, D</bold> distal part of procursus (<bold>C</bold> prolateral view, arrows 1, 2 point at angular apophyses, arrow 3 points at retrolateral sclerite, arrow 4 points at retrolatero-distal apophysis, <bold>D</bold> retrolateral view). Abbreviations: b = bulb, e = embolus, pr = procursus. Scale bars: 0.20 (<bold>A, B</bold>); 0.05 (<bold>C, D</bold>).</p></caption><graphic xmlns:xlink="http://www.w3.org/1999/xlink" xlink:href="bdj-12-e128884-g001.jpg" position="float" id="oo_1060630.jpg" orientation="portrait" xlink:type="simple"><uri content-type="original_file" xlink:type="simple">https://binary.pensoft.net/fig/1060630</uri></graphic></fig></tp:treatment-sec><ref-list><ref id="B11691354"><element-citation xmlns:xlink="http://www.w3.org/1999/xlink" publication-type="article" xlink:type="simple"><person-group person-group-type="author"><name name-style="western"><surname>Nie</surname><given-names>L</given-names></name><name name-style="western"><surname>Yao</surname><given-names>Z</given-names></name><name name-style="western"><surname>Pham</surname><given-names>D S</given-names></name><name name-style="western"><surname>Li</surname><given-names>S</given-names></name></person-group><year>2018</year><article-title>Five new species of the spider genus <italic><tp:taxon-name><tp:taxon-name-part taxon-name-part-type="genus" reg="Khorata">Khorata</tp:taxon-name-part></tp:taxon-name></italic> Huber, 2005 (<tp:taxon-name><tp:taxon-name-part taxon-name-part-type="order">Araneae</tp:taxon-name-part></tp:taxon-name>: <tp:taxon-name><tp:taxon-name-part taxon-name-part-type="family">Pholcidae</tp:taxon-name-part></tp:taxon-name>) from Vietnam.</article-title><source>Zootaxa</source><volume>4486</volume><issue>4</issue><fpage>480</fpage><lpage>496</lpage><pub-id pub-id-type="doi">10.11646/zootaxa.4486.4.4</pub-id></element-citation></ref></ref-list></tp:taxon-treatment>
